# Supplementary material for: CANTARE: finding and visualizing network-based multi-omic predictive models
Source: BMC Bioinformatics. 2021 Feb 19;22:80. doi: 10.1186/s12859-021-04016-8 (PMC7896366; doi:10.1186/s12859-021-04016-8)
Supplement: Supplementary file 1 — Additional file 1. Multi-omic data analyzed. [file 12859_2021_4016_MOESM1_ESM.csv]

For full details on this data, see Franzosa et al., Nat Microbiol. 2019;4:293�305, DOI: 10.1038/s41564-018-0306-4
Analytes are prefaced with codes indicating ome: mb_=microbiome, e_=enzyme, met_=metabolite
Values for Diagnosis are Control, CD (Crohn's disease), and UC (ulcerative colitis)
samples	SRA_metagenome_name	Age	Diagnosis	Fecal.Calprotectin	mb_Methanobrevibacter_smithii	mb_Methanosphaera_stadtmanae	mb_Rothia_mucilaginosa	mb_Propionibacterium_freudenreichii	mb_Bifidobacterium_adolescentis	mb_Bifidobacterium_animalis	mb_Bifidobacterium_bifidum	mb_Bifidobacterium_breve	mb_Bifidobacterium_catenulatum	mb_Bifidobacterium_dentium	mb_Bifidobacterium_longum	mb_Bifidobacterium_pseudocatenulatum	mb_Adlercreutzia_equolifaciens	mb_Collinsella_aerofaciens	mb_Collinsella_intestinalis	mb_Collinsella_unclassified	mb_Eggerthella_lenta	mb_Eggerthella_sp_1_3_56FAA	mb_Eggerthella_unclassified	mb_Gordonibacter_pamelaeae	mb_Slackia_piriformis	mb_Bacteroides_caccae	mb_Bacteroides_cellulosilyticus	mb_Bacteroides_dorei	mb_Bacteroides_eggerthii	mb_Bacteroides_faecis	mb_Bacteroides_finegoldii	mb_Bacteroides_fragilis	mb_Bacteroides_intestinalis	mb_Bacteroides_massiliensis	mb_Bacteroides_ovatus	mb_Bacteroides_salyersiae	mb_Bacteroides_sp_2_1_22	mb_Bacteroides_stercoris	mb_Bacteroides_thetaiotaomicron	mb_Bacteroides_uniformis	mb_Bacteroides_vulgatus	mb_Bacteroides_xylanisolvens	mb_Bacteroidales_bacterium_ph8	mb_Barnesiella_intestinihominis	mb_Odoribacter_laneus	mb_Odoribacter_splanchnicus	mb_Parabacteroides_distasonis	mb_Parabacteroides_goldsteinii	mb_Parabacteroides_merdae
PRISM.7122	G36386	38	CD	207	0	0	0	0	9.19E-05	0	0	0	0	0	4.19E-05	0	0.0099457	0	0	0	0	0	0.0077421	0.000532	0	0	0	0.336689	0	0	0	0	0	0	0	0	0	0	0	0	0.0001394	0	0	0	0	0	0	0	0.263068
PRISM.7150	G48780	41	CD	218	0	0	0	0.0017539	0.0403279	1.91E-05	2.99E-05	4.30E-06	0.0001758	0	0.100955	0.0058155	0.0130885	3.16E-05	0	0	0.0030249	0	0.0346816	0.0106071	0	3.71E-05	7.00E-06	0.0001018	0	7.30E-06	1.17E-05	0.0184412	0	2.63E-05	0.0375723	0	0	7.58E-05	1.26E-05	0.0924908	0.0257563	0	3.10E-06	5.70E-06	0	0	3.45E-05	0	6.54E-05
PRISM.7184	G36356	68	CD	20	0	0	0	0	2.59E-05	0	0	0	0	0	9.77E-05	0	0.0019697	0.0243928	0	0	0.0002912	0	0.0017205	0.0005973	0	7.40E-06	0	0.0001206	0	0	0	0.002043	0	0	0.0091959	0	0	2.00E-06	0.0047228	0.021823	0.0042856	0.0075451	0	0	0	0	0.0044601	0	0.0053481
PRISM.7238	G36387	67	CD	3	0	0	0	0	6.42E-05	0	0	0	0	0	0.16183	0	0	0	0	0	0	0	0	0	0	0	0	8.70E-05	0	0	0	0	0	0	0.0001379	0	0	0	0	0	0.282435	0	0	0	0	0	0.0288914	0	0
PRISM.7421	G36378	58	CD	79	0	0	0.0001036	0	1.52E-05	0	0	0	0	0.0001568	3.22E-05	0	0	0	0	0	0.0063928	0	0.011347	0	0	0	0	4.32E-05	4.77E-05	0	0	0	0	0	0	0	0	0	0.0389299	0	0.0306048	0	0	0	0	0	0	0	0
PRISM.7445	G36381	58	CD	32	0	0	0	0	0.0001061	0	0	0	0	0	0.0016724	0	0	0	0	0	0	0	4.05E-05	0	0	0.000257	0	0.0001192	0.0003616	0	0	0	0	0	0.0001205	0	0	0.0001296	3.32E-05	0.0005245	0.0007843	0	0	0	0	0	0	0	0
PRISM.7486	G36379	28	CD	242	0	0	0	0	0.0484356	0	0	0	0	0	0.0396885	0.0098987	0.0012163	0.0281677	0	0	2.88E-05	0	0.0009456	0	0	0.0085034	0	0.0001003	0	0	0	0.0004407	0	0	0.0058109	0	0	0	0.0006867	0.0133779	0.0181957	0.0003156	0	0	0	0	0.0006194	0	0.0099095
PRISM.7496	G72672	24	UC	18	0	0	3.57E-05	0	0.451831	0	0	0	0	6.34E-05	6.10E-06	0	0.0018626	0.118571	0	0	0.0001527	0	0.000602	0.0001587	0	0	0	0.0005973	0	0	0	0	0	0	0.0011172	0	0	0	8.74E-05	0	0.0008209	3.34E-05	0	0	0	0	5.93E-05	0	0
PRISM.7658	G36351	55	CD	100	0	0	4.82E-05	0	0.0257115	0.0061263	0	0	0	0	0.0489832	0.0544943	0.0010595	0.0045815	0	0.0001748	2.50E-06	0	0.0010689	9.90E-06	0	0	0	0.000744	9.22E-05	0	0	0	0	0.0001199	0.0005863	0	0	0.0037179	0.0007897	0.0128759	0.0029274	0.0009381	0	0	0	0	0	0	4.66E-05
PRISM.7662	G72717	32	Control	14	0.0225457	0.006728	0	0	0.0293462	0	0.0103715	0	0	0	0.0039671	0	0.0098968	0.0263641	0.0006705	0	0	0	0.0004897	0.0005004	0.0010951	0.0240366	0.0031648	0.000504	0	0	0	0.0003633	0	0	0.0019217	0	0	0.0030318	0.0011591	0.0593463	0.0101468	0	0.002968	0.012223	0	0	0.0036689	0	0.0071532
PRISM.7744	G36371	49	CD	12	0	0	0	0	7.87E-05	0	0	0	0	0	3.47E-05	0	0	0.0259785	0	0	0.0002771	0	0.0006878	0	0	0.0007759	0.0001244	0.0003486	0	0.0006038	0	0	0	0.0077261	0.0005251	0.0002319	0	1.46E-05	0	0.0117249	0.0020945	0.00043	0.0011529	0.0067296	0	0	0.0036362	0	0.0098496
PRISM.7759	G36380	29	CD	40	0	0	0	0	0.108019	0.0009477	0	0	0	0.0015046	0.0599509	0	0	0	0	0	4.25E-05	0	0.0131593	0	0	3.23E-05	0	0.0001556	0.004233	0	0.0003307	9.31E-05	0	0	0.0002254	0	0	0	0.0002945	0.0013474	0.0043507	0	0	0	0	0	0.0012377	0	0
PRISM.7762	G72673	40	UC	7	0	0	2.45E-05	0	3.60E-05	0	0	0.0001744	0	0	0.0721401	0.0909699	0.0071009	0.0571884	0	0	2.84E-05	0	0.0147786	0	0	0.0039515	0	1.30E-05	0	0	0	0	0	0	0.0100168	0	0	0	0	0	0.0627029	0	0	0	0	0	0.0091346	0	0
PRISM.7776	G72674	29	UC	18	0	0	3.41E-05	0	0.330492	0	0	0	0.004961	0	0.0354938	0	0.0009315	0.107642	0	0	0.0002863	0	0.0005847	4.93E-05	0	0.0005237	0	0	0	0	0.0001263	0	0	0.0013785	0.0010716	0	0	0.00139	3.46E-05	0.0019878	0.000709	0	7.29E-05	0.0008276	0	0	0	0	0
PRISM.7791	G36368	34	CD	178	0	0	0	0	4.97E-05	0	0	0	0	0	0.133082	0	0.0069834	0.0455346	0	0	0.000121	0	0.0057407	0.0013375	0	0.0030439	0.0002968	3.28E-05	0	0	0	0.0017287	0	0	0.0076928	0	0	0	0.000498	0	0.0014881	0.0010755	0	0	0	0	0.0008311	0	0
PRISM.7843	G36369	58	CD	156	0	0	0	1.60E-05	0.248453	0	0.0242806	0.0122812	0	0.0015136	0.0427815	0	0	0.0092293	0	0	0	0	4.27E-05	1.45E-05	0	0	0	1.66E-05	0	1.00E-05	0	0	0	0	0.0002604	0	0	0	0	0	0.0024342	0	0	0	0	0	5.78E-05	0	0
PRISM.7847	G72718	23	Control	5	0	0	0	0	6.36E-05	0.0231769	0	0	0	0	0.0766848	0	0.0004123	0.0143064	0	0	3.34E-05	0	0.0020186	0.0004106	0	0	0	0.0223237	0	0	0	0.0198281	0	0	0.0120971	0	0	5.50E-06	0.0191072	0.031253	0.0596943	0.0054634	0	0	0	0.0069233	0.0043624	0	0.0290015
PRISM.7852	G72675	58	UC	68	0	0	0	0	0.0039318	0	0	0	1.10E-05	0	0.0076281	0.0019223	0.0027957	0.0091429	0.0006051	0	2.01E-05	0	0.0018216	1.68E-05	0	0.0012662	0	0.002375	0	0	0.0015702	0	5.40E-06	0.0070041	6.71E-05	0	0	0.0908989	0.0004473	0.0095758	0.0101363	0.0004415	0.0019745	0.0068093	0	0	0	0	0
PRISM.7855	G72719	25	Control	87	0	0	0	0	6.30E-06	0	0	0	0	0	0.0203134	0	0.0001335	0	0	0	0.0003952	0	0.0028368	0.0044658	0	0.0087625	0	0.0214811	0.0405095	0.0020511	0	0	0	0	0.0054655	0	0	0.0544377	0.0014283	0.0191955	0.0094021	0.0002107	0	0.0043696	0	0	0.0003644	0	0.0069754
PRISM.7858	G72720	27	Control	1	0	0	0	0	2.33E-05	0	0	0.0001385	0	0	0.128296	0	0.0116951	0	0	0.001542	0.0001215	0	0.0028202	0.0038438	0	0.0017643	0.000402	3.78E-05	0	1.22E-05	0.0031967	0.0004318	0	0	9.56E-05	0.0002782	0	0	0.0017569	0.0042295	0.0443529	0.000807	0.0010272	0	0	0	2.23E-05	0	0
PRISM.7860	G72721	23	Control	2	0	0	2.40E-05	0	0.0321102	0	0	0	0	0	0.114304	0	0.0019109	0.0593577	0	0	9.47E-05	0	0.0037829	0.000266	0	0.001733	0	2.30E-06	0	0	0	0	0.0010031	0.0179372	0.0174701	0	0	0.0791232	0.0064388	0.0436399	0.0098154	0.0030907	0.0051197	0.0034109	0	0.0008216	0	0	0
PRISM.7861	G72722	23	Control	5	0.0097628	0	0	0	9.90E-06	2.26E-05	0	0	0	0	1.53E-05	0	0.0099175	0.0942578	0	0	0.0006507	0	0.0016813	0.0038921	0	0.0296854	0.0025491	0	0	0	0	0.0006816	0	0	0.0069051	0	0	0	0.0011849	0.0111783	5.00E-06	0	0.0001032	0.0010496	0	0	0	0	0
PRISM.7862	G72723	26	Control	1	0.023053	0	0	0	1.96E-05	0	0	0	0	0	3.55E-05	0	0.005603	0	0	0.0026247	0.001902	0	0.0086332	0.0020928	0	0.0148842	0	0.0039477	0	0	0	0	0	0	0.0004684	0	0	0	0.0029016	0.0161242	0.0284404	0	0.0036472	0	0	0.0016919	0	0	0.0136489
PRISM.7870	G72724	26	Control	101	0.0164966	0	0	0	0.0396406	0	0	0	0	0	0.0533232	0	0.0027557	0	0	0	2.20E-05	0	0.0021714	0.0016918	0.0118543	0	0.0063695	0	0	0	9.80E-05	1.36E-05	0	0.0021976	7.73E-05	1.05E-05	0	0	0	0.0112618	0.0032815	3.18E-05	0.0004337	0	0	0	0	0	0.0012406
PRISM.7874	G72725	44	Control	2	0	0	0	0.0001938	0.0389267	0	0	0	0	0	0.114457	0	0.0047151	0.0431496	0	0	9.10E-05	0	0.000823	0.007504	0.003794	0.0097539	0.0037203	0	0	0	0	0.0003241	0	0	0.0010273	0	0	3.30E-06	0.0046743	0.0246117	0.0146558	0.0006389	0.0089312	0	0	0.0010275	0.0015049	0	0
PRISM.7875	G36348	45	CD	223	0	0	0	0	0.0032459	0	0	0	0	0	0.0309516	0.007651	0	0	0	0	0	0	0.0005079	0	0	0	0	0.0007534	0	0	0	0	0	0	0	0	0	0	0	0	0.0047546	0	0	0	0	0	0	0	0
PRISM.7879	G72726	30	Control	19	0.0272332	0	0	0	0.0453246	0	0	0	0	0	0.0002507	0	0.0012862	0.0555175	0	0	7.80E-06	0	0	0.0001265	0	0.0165688	0.0011666	0	0	0.0013734	0	0	0.0005775	0.0005503	0.0039528	0	0	0	0	0.0222855	0.0011535	0.0008058	0.0060661	0.0146003	0	0.0084238	0	0.0037347	0.0127954
PRISM.7897	G72676	32	UC	53	0	0	2.74E-05	0.0081534	0.241442	0	0.116219	0	6.50E-06	0	0.137793	0.0472562	0.0014116	0.0364307	0	0	7.43E-05	0	0.0004252	0.0013555	0	0	0	0	0	0.0003843	0	0	2.72E-05	0.0002211	0.0003369	0	0	0	3.60E-06	0.0005399	0.0012763	1.61E-05	0	0	0	0	6.92E-05	0	0
PRISM.7899	G72727	24	Control	15	0.0094226	0	0	0	1.28E-05	0	0	0	0	0	1.79E-05	0	0.005078	0	0	0	4.39E-05	0	0.0004203	0.0003146	0	0.006815	0	0.0071664	0	0.0012901	0	0	0	0	0.0066567	0	0.0042159	0.216389	0	7.30E-06	0.0164874	0	0	0	0	0	0.0172185	0	0.0267454
PRISM.7904	G72733	24	Control	17	0	0	0	0.0015925	0	0	0	1.35E-05	0	0	0	0	0.0063506	0.0152772	0	0	0.0001941	0	0.001206	0.0013917	0	0	0.0006435	0.0043292	0	0	0	0.0109977	0	0	0.0266789	0	0	0.0037411	0.0167755	0.0209066	0.0082057	0.0090326	0	0	0	0	0.0102979	0	0
PRISM.7906	G72734	24	Control	2	0	0	0	0	4.60E-06	0	0	0	0.0035778	0	0.0322971	0.0041246	0.012216	0	0	0	0	0	0.0005514	0.0018616	0	0.0009469	0.0003847	0	0	0	0	0	0	0.0035651	0.0040797	6.05E-05	0	0	0.0005877	0.0063389	0.006545	0.000409	0.0004194	0.0004725	0	0	0	0	0
PRISM.7909	G72729	24	Control	6	0	0	0	0	0.145111	0	0.0403446	0	0.0004148	0	0.0467473	0.0176446	0.0056102	0.0297417	0.0013218	0	0.0007483	0	0.0013676	0.0061923	0	0	0.0006908	6.60E-06	0	0	0	0.0211305	4.70E-06	0	0.0101447	0	0	0.0008756	0.0026595	0.015935	0.0068026	0.0003763	0	0.0001125	0	0.001144	0	0.0013678	0.0215145
PRISM.7910	G72735	24	Control	8	0	0	0	0	0.0719497	1.53E-05	0	0	0	0	0.0792174	0	0.0009484	0.0247354	0	0	0	0	9.21E-05	6.90E-06	0	0.0037555	4.16E-05	0.0001125	0	0	0.0053068	0	0	0	0.0010002	0.0009339	0	0.0141316	0.0004929	0.0048047	0.0001711	5.98E-05	0.0017175	0.0011852	0	0	6.52E-05	0	0.0012788
PRISM.7911	G72730	26	Control	40	0	0	0	0	7.27E-05	0	0	0	0	0	4.15E-05	0	0.0013563	0.0119764	0	0	0.0083641	0	0.0050905	0.0038828	0	0	0	0.0093684	0	0	0	0.0007817	0	0	0.0028612	0	0	0	0	0.0052792	5.40E-06	0	0	0.0008149	0	0	0.0001041	0	0
PRISM.7912	G72731	25	Control	22	0	0	7.87E-05	0	0.0291684	0	0.0169075	0	0.0005051	0	0.018727	0	0.0044139	0.0142136	0	0	0.0001757	0	0	0.0026707	0	0.003904	0.0386086	0	0	0	0	0.0010114	0	0	6.60E-06	0.0005783	0	0	0.0026238	0.0543676	0.0184687	0.0009774	0.0146076	0.0157603	0	0.0032492	0	0	0
PRISM.7938	G36382	64	CD	118	0	0	0	0	6.73E-05	0	0	0	0	4.12E-05	0.0051485	0	0	0	0	0	0	0	0	0	0	0	0	6.14E-05	2.00E-06	0	0	0	0	0	1.70E-06	0	0	0	0	4.84E-05	8.43E-05	0	0	0	0	0	0	0	0
PRISM.7941	G36349	32	CD	261	0	0	0	0	6.82E-05	0	0	0	0	0.0017083	5.79E-05	0	0	0	0	0	0	0	0.0119712	0	0	1.07E-05	0	5.07E-05	0	0	0	0	0	0	1.40E-06	0	0	0	0	0	0.0001812	0	0	0	0	0	0	0	0
PRISM.7947	G36374	58	CD	49	0	0	0	0	3.11E-05	0	0	0.0058375	0	0	0.000105	0	0	1.83E-05	0	0	0	0	0	0	0	0	0	6.64E-05	0	0	0	0.0161831	0	0	0.0493204	0	0	0	0	5.90E-06	0.0115414	0.0162993	0	0	0	0	0	0	0
PRISM.7948	G36350	61	CD	78	0	0	0	0	0.0491455	0	0.0456722	0	0	0	8.63E-05	0	0	0	0	0	0.0002365	0	0.0140228	0.0006941	0	1.57E-05	0	0.0037554	0	0	0	0	0	0	0.0414791	0	0.0580861	3.96E-05	0	0.0244501	0.0159169	0	0	0	0	0	0	0	0
PRISM.7971	G36347	60	CD	3	0	0	0	0	2.41E-05	0.0003062	0	0	0	0	1.26E-05	0	0	0	0	0	0	0	0	0	0	0	0	0	0	0	0	0	0	0	0	0	0	0	0	0	5.26E-05	0	0	0	0	0	0	0	0
PRISM.7989	G36383	36	CD	47	0	0	0.0004318	0	3.87E-05	0	4.25E-05	0	0	0	8.96E-05	0	0	0.0029756	0	0	0	0	0	0	0	7.30E-06	0	0.1761	5.26E-05	0.0027475	0	0	0	0	0	0	0	0	5.18E-05	9.60E-05	0.0001256	0	0	0	0	0	0	0	0
PRISM.8095	G36370	60	CD	109	0	0	0	0	0.327855	0.0001176	0	0	0	0.0002577	5.04E-05	0	0	0.0521297	0	0	0	0	0	0	0	0	0	6.81E-05	0	0	0	0	0	0	9.70E-06	0	0	0	0	0	0.166994	0	0	0	0	0	0	0	0
PRISM.8096	G72677	26	UC	277	0	0	0	0	9.44E-05	0	0	0.0002243	8.47E-05	0.0005202	0.0467099	0.0225651	0.0001397	0	0	0	0.0005652	0	0.0046169	0	0	0.0198067	0	0.0012908	0	0	0	0.0016224	0	0	0.0095488	0	0	0	0.0061973	0.0340082	0.106258	0	0	0	0	0	0.0010562	0	0.0101833
PRISM.8106	G72679	21	UC	266	0	0	0	0	0	0	0	0.131608	0	0.0142823	8.30E-05	0	0	0	0	0	0	0	0	0	0	0	0	0	0	0	0	0	0	0	0	0	0	0	0	0	0	0	0	0	0	0	0	0	0
PRISM.8129	G72680	22	UC	242	0	0	4.46E-05	0	1.67E-05	0	0.118701	0	0	0	0.0679004	0	0	0	0	0	0.0092611	0	0.0086395	0.000303	0	0	0	0.010865	0	0	0.0048242	0	0	0	7.50E-06	0	0	0	0	0.0106133	5.00E-06	0.0009975	0	0.0021065	0	0	6.60E-05	0	0.003092
PRISM.8226	G36389	40	CD	260	0	0	0.0028929	0	4.74E-05	0	0.0358392	0	0	0.0144247	0.0517994	0	0	0	0	0	0	0	0.0019643	0	0	0	0.03263	0.0021228	0	0	0	0	0	0	0	0	0	0	0.130629	0	0.0247727	0	0	0	0	0	0.0282691	0	0
PRISM.8244	G48787	47	Control	2	0	0	0	0	2.63E-05	3.50E-06	8.40E-06	0	0	0	5.64E-05	0	0.0021086	0.0173682	0	0	0.0001339	0.0013328	0.0021651	0.0013141	0	2.11E-05	1.06E-05	6.42E-05	0	0	1.10E-05	0	0	1.35E-05	0.0540757	0	0	6.35E-05	5.00E-06	0.105092	0.0001036	0.0017015	1.09E-05	0	0	0	0	0.0583971	3.28E-05
PRISM.8264	G36384	42	CD	211	0	0	0.0006654	0	0.0001597	0	3.77E-05	0.0103959	0	0	0.0003887	0	0	0	0	0	0	0	5.18E-05	0	0	1.59E-05	0	0.0003099	0.0001516	0	0	0	0	0	3.60E-06	0	0	0	3.62E-05	0.0004796	0.0007495	0	0	0	0	0	0	0	0
PRISM.8275	G48781	65	UC	210	0	0	0	0	2.91E-05	3.20E-05	0.0642988	1.52E-05	0	0	0.0894851	0	0.0009136	0.132664	0	0	0.0018104	0	0.0060864	0.0002189	0	3.92E-05	4.80E-05	4.44E-05	0.0008015	0.0025935	5.50E-06	0.0025493	0	0.0184228	0.0010801	0.0015556	0	0.0174854	7.49E-05	0.0012712	0.0044415	3.30E-06	0.0015023	9.90E-06	0	0.000868	5.77E-05	0	0.001061
PRISM.8336	G36385	29	CD	254	0	0	0.0002541	0	2.99E-05	0	0	0	0	0	2.78E-05	0	0	0	0	0	0	0	0	0	0	0	0	3.16E-05	0	0	0	0	0	0	2.40E-06	0	0	0	0	1.10E-06	8.94E-05	0	0	0	0	0	0	0	0
PRISM.8361	G36392	47	CD	35	0	0	0	0	6.77E-05	0	0.186299	0	0	3.62E-05	4.85E-05	0.0315534	0	0	0.0490391	0.0053971	0.0053556	0	0.0234674	0	0	0	0	0.0030081	0	0	0	0	0	0	0.0039416	0.0001752	0	0	0	0	0.0041421	5.28E-05	0	0	0	0	0	0	0.0086701
PRISM.8374	G36357	30	CD	231	0	0	0	0	2.75E-05	0	0	0	0	0	1.30E-05	0	0	0.039798	0	0	0.0003625	0	0.0027436	5.53E-05	0	0	0	0.0243253	0	0	0	0.0080211	0	0	0.0264866	0	0	0	0	0.0376387	0.0001128	0.0085501	0	0	0	0	0	0	0
PRISM.8377	G36372	24	CD	217	0	0	0	0	6.82E-05	0	0	0	0	0	0.0484636	0	0.0009189	0	0	0	0.0156545	0.0243094	0.0359203	0.000374	0	0.0081333	0	0.0351062	0	0	0	0	0	0	0.0084241	0	0	0	0.0019786	0.0118324	6.43E-05	0.0004253	0.0001598	0	0	0	0.0024003	0	3.00E-06
PRISM.8441	G72681	25	UC	8	0	0	0.0002778	0	0.0496452	0	0	0	2.20E-05	0	0.0069251	0.0092335	0.0039105	0.0127197	0	0	7.90E-05	0	0.0003975	0.0004907	0	0.002279	0	8.40E-06	0	0	2.20E-06	0.0502106	0	0	0.0001425	0	0	0.0003237	9.28E-05	0.0078985	0.0010177	0.0012295	0	0.0021905	0	0	2.79E-05	0	0
PRISM.8444	G72682	69	UC	32	0.0406303	0.0177029	0	0	9.60E-06	0	0	0	0	0	0.0183029	0	0.0016331	0.022456	0	0	0	0	2.20E-05	0	0	0.0084402	0.0003095	0	0.0055964	0	0	0	0.0005171	0.0011505	0.0012886	0	0	0.0004753	0.0004248	0.0428312	0.0070372	0	0.0080154	0.0051105	0	0.0021375	0	0.0021897	0.0052187
PRISM.8447	G72683	66	UC	165	0.000371	0	0	0	0.0401596	0	0	0	0	0	0.065596	0	0.0074972	0.106447	0.0006813	0	1.12E-05	0	0.0004433	4.61E-05	0	0.0012381	0.0003439	2.82E-05	0	0.0001023	0.000666	0	0	0	7.77E-05	0	0	0.0018352	0	0.0040331	0.0014084	7.06E-05	0.0046352	0.0007551	0	0	0.0010999	0	0.0001437
PRISM.8452	G36354	26	CD	211	0	0	0.0037121	0	0.0016355	0	0	0	0	0	0.0029315	0	0	0.0004736	0	0	0	0	0	0	0	0	0	0.0016419	0	0	0	0	0	0	0	0	0	0	0	0.0039545	0.0060104	0	0	0	0	0	0	0	0
PRISM.8458	G72684	32	UC	11	0	0	0	0	9.60E-06	0	0	0.0529206	0	0	7.68E-05	0	0.0311985	0	0	0	0.0018303	0	0.0099115	0	0	0.0259189	0	0	0	3.50E-06	0	0	0	0	0.0008977	0	0	0.0310095	0.0113727	6.20E-06	0	3.62E-05	0	0	0	0	0	0	0
PRISM.8462	G36352	41	CD	145	0	0	9.77E-05	0	2.96E-05	0	0	0	0	0.0007852	0.29967	0	0.025391	2.20E-05	0.0414203	0	0.0046996	0	0.0143241	0	0	0.0078105	0	0.0214081	0	0	0	0	0	0	0.0201572	0	0	0	0	0.0029848	9.83E-05	0.0019957	0	0	0	0	0	0	4.60E-06
PRISM.8464	G72685	28	UC	166	0	0	0	0	1.32E-05	0	0	0	0	0	0	0	0	0	0	0	0	0	0.014247	0	0	0	0	0	0	0	0	0	0	0	0	0	0	0	0	0	0	0	0	0	0	0	0	0	0
PRISM.8466	G36365	25	CD	9	0	0	0	0	5.93E-05	0	0	0	0	0	0.0651322	0	0.0008321	0.0395669	0	0	0.000303	0	0.0018225	1.15E-05	0	0.0003432	0	9.29E-05	1.90E-06	0	0.0106309	0.0103014	0	0	0.0110887	0	0	0.0367405	0.0093502	0.0515902	0.0632457	0.008351	0	0	0	0	0	0	0.0216922
PRISM.8467	G36353	27	CD	4	0	0	0	0	0.0072943	0.0007892	0	0	0	0	0.0103515	0	0.0045902	0	0	0	0.0003314	0	0.0027599	0	0	4.70E-06	0	0.0842106	0.0751481	0	0	0	0	0	6.20E-06	0	0	0	0	0.0285271	0.0002551	0	0	0	0	0	0	0	0.0407618
PRISM.8475	G36355	66	CD	239	0	0	0	0	5.55E-05	0.0012961	0	0	0	0	0.0012403	0	0	0.001971	0	0	0	0	8.04E-05	0	0	0.0081658	0	7.48E-05	0	0	0	0	0	0	0.0102826	0	0	0.0702763	0.0034331	0.0091138	5.96E-05	0.0004847	0	0	0	0	0.0004268	0	0
PRISM.8480	G72686	35	UC	235	0	0	0	0	0.0004098	0	0	0	0	0	0.002365	0	0	0	0	0	0	0	0	0	0	0	0	0.030262	0	0	0	0	0	0	0	0	0	0.0369972	0	0.0076096	0.007165	0	0	0.0148867	0	0	0	0	0
PRISM.8483	G36394	36	CD	206	0	0	0	0	0.0046246	0.0017088	0	0	6.06E-05	0	6.45E-05	0.0053788	0.0006683	0.0356453	0	0	0.0001149	0	0.0042966	0.0001067	0	3.25E-05	0	8.86E-05	0	0.0006105	0	0	0	0	0.0018835	0	0	0.0083925	1.14E-05	0.0027709	0.001207	0.0001374	0	0	0	0	0.0008891	0	0
PRISM.8485	G36366	51	CD	226	0	0	0	0	4.08E-05	0	0	0	0	2.54E-05	0.0054905	0.0220188	0	0.0072998	0.006825	0	1.16E-05	0	0.0005083	0	0	0.559183	4.40E-06	3.24E-05	0	0	0	0	0	0	0.0047639	0	0	1.38E-05	0.0013304	0.0047064	0.0106729	0	0	0	0	0	0.0088289	0	0.071658
PRISM.8503	G72688	64	UC	12	0.04382	0	0	0	0	0	0	0.0003268	0	9.76E-05	0.039667	0	0.0035315	0.0280751	0	0	9.40E-05	0	0.0010206	0.0003183	0	0	0	0.0255786	0	0.0106236	0	0.0009197	0	0	0	0	0	0	0.0007837	0.0236635	0.0017115	0.0010778	0.0037783	0	0	0.0042894	0	0	0
PRISM.8511	G72689	27	UC	247	0	0	0	0	1.30E-05	0	0.0824459	0	0	0	0.189915	0.0065429	0	0	0	0	0.000356	0	0.035126	0.0018521	0	0	0	0	0	0	0	0	0	0	0	0	0	0	0	0	7.80E-06	0	0	0	0	0	0.0022556	0	0
PRISM.8513	G72690	72	UC	32	0	0	0	0	2.79E-05	0.0015678	0	0	0	0	6.50E-06	0	0	0	0	0	0.0003575	0	0.0062924	0	0	0	0.0250241	0.0299597	0.180024	0.0061987	0	0	2.20E-06	0.0144141	0.0377108	0	0	0.0074362	0	0	1.92E-05	0.0005117	0	0	0	0.002414	0.0040981	0	0
PRISM.8515	G72691	64	UC	153	0	0	0	0	0.139585	0	7.70E-06	9.71E-05	0	0	0.202752	0	0.0074325	0.302578	0	0	0.0063419	0.053837	0.0213643	0.000673	0	0.0012517	0	0.0002897	0	0	0	0.0028954	0	0	0.0001202	0	0	2.78E-05	6.87E-05	0.0033427	0.0028354	0.0002735	0.0002937	0	0	0	2.39E-05	0	0.000646
PRISM.8523	G36360	46	CD	231	0	0	0	0.0005238	0.0004911	1.98E-05	0.0056598	0	0	0	0.0167819	0	0	0	0	0.0040273	0	0	0	0.0024071	0	0	0	0.0001562	0	0	0	0	0	0	9.44E-05	0	0	0	0.187106	0	0.0544609	0	0	0	0	0	0	0	0
PRISM.8534	G36361	57	CD	62	0	0	0.0020701	0	1.91E-05	0	0	0	0	0.000823	2.15E-05	0	0	0	0	0	0	0	0	0	0	0	0	2.09E-05	0	0	0	7.32E-05	0	0	3.30E-06	0	0	0	0	0	5.91E-05	0	0	0	0	0	0	0	0
PRISM.8550	G36359	30	CD	241	0	0	0	0	4.58E-05	0	0	0	0	0	7.60E-06	0	0	0	0	0	0	0	0.0009273	0	0	0	0	3.12E-05	0	0	0	0	0	0	0	0	0	0	0	0	0.000276	0	0	0	0	0	0	0	0
PRISM.8564	G36362	31	CD	21	0	0	0	0	8.73E-05	0.0003917	0	0.0516552	0	0	0.149577	0	0	0	0	0	0.0058221	0	0.0164451	0	0	0	0	0.0001419	0	0	0	0.0007513	0	0	0.0035585	0	0	0.0224241	0.0010776	0.0069768	0.004304	0.0007018	0	0	0	0	0.0127668	0	0.0719178
PRISM.8565	G48806	55	CD	250	0	0	0.0010742	0	0.0001062	9.05E-05	7.74E-05	2.44E-05	0	0	0.0005917	0	0	0.0001433	0	0	0	0	0	0	0	8.16E-05	3.05E-05	0.0003287	0	0	7.10E-06	0	0	0.0001211	0.0054702	0	0	0.0036012	2.45E-05	0.0048765	0.0056611	2.90E-06	0	0	0	0	0.0001167	0	0.0001528
PRISM.8573	G36367	31	CD	34	0	0	0	0	0.0358508	0.0350432	0.048032	0.0002231	0	0	0.0441722	0	8.60E-05	0.0374863	0	0	0.0012594	0	0.0053358	0.0002213	4.44E-05	0	0	5.31E-05	0	0	0.0021903	0	0	0	3.15E-05	0	0	0.0007176	0	3.50E-05	0.0027914	0	0	0.0001247	0	0	0	0	0.0016382
PRISM.8577	G35128	61	CD	213	0	0	0	0	0	0	0.0212619	0	0	0.0010743	0	0	0.0033242	0.0334141	0	0	1.94E-05	0	0.0009487	6.77E-05	0	0.003147	0.0025299	0	0	0	0	0	0	0.0141023	0.0015215	0	0	0	0.00081	0.0454086	4.73E-05	0.0019328	0.0087266	0	0	0	0.0037599	0	0.0029737
PRISM.8589	G72714	58	Control	151	0	0	3.39E-05	0	0.0002857	0.0009632	1.10E-05	0	0	0	0.0421986	0	0.001747	0.0188813	1.57E-05	0	0	0	0.000198	0.0069315	0.0022446	0	0	0.0004299	0.000569	0	0.000277	6.06E-05	0	0	0.0002918	0	0	0.0010286	0.0001548	0.0008966	0.0005611	0	0.0009686	0.00272	0	0	0	0	0.0003144
PRISM.8591	G36363	35	CD	238	0	0	0	0	4.45E-05	0	0	0	0	0	5.00E-05	0	0	0	0	0	0	0	0	0	0	0	0	3.30E-05	0	0	0	0	0	0	0	0	0	0	0	0	0.0001576	0	0	0	0	0	0	0	0.089237
PRISM.8592	G36395	61	CD	16	0	0	0	0.0002684	0.17984	0	0	0	0	5.90E-06	5.27E-05	0	0.0037257	0	0	0	0.0004345	0.0139425	0.0013541	0	0	0.0001332	1.20E-05	0.0005729	0	0	0	0.0001368	0	0	0.0003164	0	0	0.0011722	6.14E-05	0.0009249	0.0003687	0	0	0	0	0	0.0001193	0	0.0001964
PRISM.8605	G72692	27	UC	231	0	0	0	0	0.0496378	0	0.0386111	0	0	0	0.0193031	0	0.0010489	0.0596346	0	0	0	0	0.0014756	0	0	0	0	0	0	0	0	0	0	0	0	0	0	0	0.0150082	0.0618572	0.261541	0	0	0	0	0	0.0042471	0	0
PRISM.8624	G36375	29	CD	200	0	0	0	0	5.72E-05	0	0	0	0	0	0.0001223	0	0	0	0.0461562	0	0.0002157	0	0.007962	0.0008949	0	0.0168008	0	0.001315	0	0.0012357	0	0	0.0009712	0	0.0101638	0	0	0.0635865	0.0056636	0.0096534	0.0227561	0.0028074	0	0	0	0.0050082	0.0058469	0.0001032	0.016131
PRISM.8628	G72693	71	UC	194	0.154175	0	0.0006799	0	7.50E-06	0	0	0	0	0	0.0001526	0	0.002532	0.0302965	0	0	0	0	0.0020289	0.0004986	0	0.0025319	0	0.0007443	0.0116605	0	0.0025027	0.0004427	0	0	0.0006432	0	0	0	0.0012048	0.0364924	0.0154038	0	0.0066167	0.0052517	0.030228	0	0	0	0
PRISM.8629	G36396	77	CD	2	0	0	0.0001463	0	1.06E-05	0	0	0	0	0	0.0029865	0	0	0	0	0	0	0	0	0	0	0	0	3.46E-05	0	0	0	2.43E-05	0	0	7.50E-06	0	0	0	0	0.0002228	0.0001251	0	0	0	0	0	0	0	0
PRISM.8675	G35152	30	CD	24	0	0	0.000155	1.36E-05	0.567643	0	0	0	0	0	0	0	0	0	0	0	2.02E-05	0	0.0195445	0	0	0	0	0	0	0	0	0	0	0	0	0	0	0	0	8.67E-05	2.88E-05	0	0	0	0	0	0	0	0
PRISM.8683	G72715	82	Control	205	0	0	0.0001524	0	2.15E-05	9.00E-06	0	0	0	0.0364571	0.0015573	0	0.0001156	0	0.0038421	0	8.49E-05	0	0.0001554	2.20E-06	0.0032888	0	0	0.0001008	0	0	0	0	0	0	2.26E-05	0	0	0	6.46E-05	0.0004047	0.0008774	0	0	0.0006315	0	0	0.0002391	0	0.0001804
PRISM.8805	G48814	23	UC	240	0	0	4.98E-05	0	0.000108	1.98E-05	1.52E-05	0	0	0	0.0012154	0	4.30E-06	2.05E-05	0	0	0.0009401	0	0.0133706	0	0	3.40E-05	1.64E-05	9.67E-05	0	0	0	3.77E-05	0	1.87E-05	0.0001269	0	0	8.39E-05	7.50E-06	0.0003292	0.0001728	1.60E-06	0	3.80E-06	0	0	1.41E-05	0	3.40E-05
PRISM.8807	G48841	43	CD	210	0	0	0	0	7.40E-06	3.60E-06	9.30E-06	1.70E-06	0	0	0.0375883	0	0	6.10E-06	0	0	0	0	0	0	0	1.41E-05	3.00E-06	3.87E-05	0	0	8.00E-07	0	0	3.20E-06	2.88E-05	0	0	2.99E-05	1.40E-06	7.58E-05	7.26E-05	0	1.60E-06	0	0	0	4.30E-06	0	1.63E-05
PRISM.8841	G48842	26	CD	22	0	0	0.000195	0	1.29E-05	2.70E-06	3.80E-06	4.10E-06	0	0	0.0478073	0	0.00012	1.48E-05	0.008081	0	0	0	0.0002247	0	0	0.0432307	8.80E-06	6.23E-05	0	0	8.40E-06	0.0581631	0	1.30E-05	0.0007754	0	0	2.52E-05	4.50E-06	0.0047073	6.06E-05	0.0025234	0	0.009425	0	0	1.21E-05	0	2.25E-05
PRISM.8849	G48836	33	UC	145	0	0	3.11E-05	0	9.00E-06	0.281126	0	0.0006312	0	0	2.20E-05	0	0	1.67E-05	0	0	0	0	0	0	0	1.11E-05	1.80E-06	3.21E-05	0	0	4.00E-06	0	0	8.10E-06	4.80E-05	0	0	3.95E-05	2.20E-06	8.61E-05	0.0001171	0	0	0	0	0	6.40E-06	0	1.74E-05
PRISM.8882	G72699	62	UC	224	0	0	0	0	0.0032849	0	0.0111616	0	0	0	0.026981	0	0	0	0	0	0	0	0	0	0	0	0	0	0	0	0	0.0169438	0	0	0.0094416	0	0	0	0.0121073	0	0.0222236	0	0	0.0005406	0	0	0.0094946	0	0
PRISM.8892	G72670	26	CD	56	0	0	0	0	0.607962	0	0.0484715	0.0041499	0	0.0004742	0.181846	0	0	0	0	0	0.0004017	0	0.0023075	0	0	0	0	0	0	0	0	0	0	0	0.0004851	0	0	2.97E-05	0	0	7.71E-05	6.20E-06	0	0	0	0	0	0	0
PRISM.8932	G72704	72	UC	257	0	0	0.0001778	0	3.03E-05	0	0	0	0	0.0301864	0.0404205	0	0	0	0	0	0	0	0	0	0	0	0	0	0	0	0	0	0	0	0.0004476	0	0	0	0	0	0	0	0	0	0	0	0.089434	0	0
Validation.LLDeep_0001	G83321	40	Control	10	0.0497665	0	0	0	0.0288351	0	0	0	0	0	0.017491	0.0015506	0.0003737	0.021514	0	0	0	0	0	0	0	0	0.0001172	0.000708	0.0016092	0	0	0	0	0.0066746	3.10E-06	0	0	0	5.63E-05	0.0385752	0.0076706	8.81E-05	0.0005936	0.0006555	0	0	0.0001848	0	0.0005574
Validation.LLDeep_0003	G83168	41	Control	46	0	0	0	0	0	0	0	0	0	0	0.159213	0	0	0	0	0	0.0003856	0	0.0073037	0.0021582	0	0.0112911	0	0	0	0	0	0	0	0	0.0006133	0	0	0.0087802	0.0048647	0.018789	0.0212245	0.001668	0	0	0	0	0.0010918	0	0
Validation.LLDeep_0010	G83192	26	Control	10	0	0	0	0	0.0001422	0	0	0	0	0.001759	0.201164	0	0	0	0	0	0.0204	0	0.0125554	0.0161932	0	0.0167045	0.0471223	0	0	0	0	0	0	0.0208888	0.0033162	0	0	0	0.0058446	0.0234228	0.0249252	0.0016574	0	0.0109015	0	0	0.0002027	0	0.0040852
Validation.LLDeep_0011	G82952	33	Control	91	0	0	0	0	0.112162	0	0.0035095	0	0.0160828	0	0.0980579	0	0.0017112	0.0344349	0	0	0.0001107	0	0	0.000255	0.0025603	0.118385	0.0026109	0.0006995	0.0109107	0.000592	0	1.47E-05	0	0.0212837	0.0016618	0	0	3.04E-05	0	0.0089199	0.0111072	0.0001348	0.0091098	0.0263564	0	0.0023829	0.0235768	0	0.0098675
Validation.LLDeep_0012	G82627	32	Control	18	6.30E-05	0	0	0	0.0941382	0	0	0	0	0	0.0235212	0.009269	0.0003828	0.0454582	0	0	0	0	0.0001042	0	0.0006013	0.0004502	0.0001747	0.0004345	0.0023453	0.0007227	0	0	0	0.0025687	1.92E-05	0	0	0.0025233	4.43E-05	0.0172092	0.0080369	5.78E-05	0.0005806	0.0009842	0	0	0.0001471	0	0.0012294
Validation.LLDeep_0015	G83955	35	Control	98	0	0	0	0	0.139166	0	0.0209342	0	0	0	0.009896	0	0.0034748	0.0433859	0	0	1.08E-05	0	0.0002747	0.0001593	0	0.005186	0.0031707	0	0	0	0	0.0023551	0	0	0	0	0	0	0.0033453	0.0090473	0.011545	0.000918	0.0036954	0.0027753	0	0	0.0004225	0	0
Validation.LLDeep_0018	G83885	28	Control	71	0.0062127	0	0	0	0.0205069	0.025793	3.87E-05	0	0	0	0.0004434	0	0	0.0452473	0	0	8.00E-06	0	0	8.54E-05	0	0.0001549	0.000114	0.003908	0.000843	0	0	0	0	0.0076622	0.0008411	0	0	0.0001042	0.0007254	0.0148254	0.0017482	0	0.0060723	0.0113538	0	0.0015721	0	0	0.0016703
Validation.LLDeep_0021	G84147	35	Control	22	0.0621713	0	0	0	0.0538125	0	0.0082548	0	0	0	0.0038289	0	0.0022923	0.0153541	0	0	0.0002258	0	0.0005434	0.0002794	0	0.0726537	7.00E-05	0	0	0.0111786	0	0.0241426	0	0	0.0005605	0	0	0.0049206	0.0012204	0.0017016	0.0059772	0.0006663	0.0013251	0.002137	0	0.0045133	0.0065388	0	0
Validation.LLDeep_0022	G83001	35	Control	360	0	0	0	0	0.0938725	0	0.0089607	0	0	0	0.017043	0	0.0032412	0.0262804	0	0	0	0	2.46E-05	3.78E-05	0.0028916	0	0	0.0007086	0.0111516	0.0073399	0	0.0012113	0	0.0066406	0.0036423	0	0	0.0099368	0.0001288	0.0114119	0.0100477	0.0006457	0.0072638	0.0129484	0	0	0.0021403	0	0
Validation.LLDeep_0024	G83234	53	Control	125	0	0	0	0	0.123543	0	0	0	0.001881	0.0016384	0.006473	0	0.0007159	0.0364047	0	0	6.93E-05	0	3.54E-05	0	0	0.0008574	0	0.0041606	0.0019415	0	0	0	0	0	0	0	0	0	4.97E-05	0.0041701	0.0026623	9.00E-05	0.001014	0.0020287	0	0	0.0005503	0	0.0023629
Validation.LLDeep_0026	G82738	53	Control	10	0	0	0	0	0.000168	0	0	0	0	0	0.0001136	0	0.0044237	0.0819103	0	0	0	0	0.0004296	0.0011669	0	0	0	0	0	0	0	0	0	0	0.0006117	0	0	0	0	0.0004984	0.000809	0	0	0	0	0	0	0	0
Validation.LLDeep_0027	G83335	51	Control	21	0	0	0	0	0	0	0	0	0	0	0.0970997	0	0.002043	0.0164875	0	0	5.50E-06	0	0.0005267	0.0005075	0	0.0008336	0	0.0005283	0	0	0	0.0007765	0	0	0.0077382	0	0	0	0.003196	0.0158391	0.0124651	0	0.0003912	0.0002294	0	0	9.01E-05	0	0
Validation.LLDeep_0028	G82708	50	Control	107	0.0526162	0	0	0	0.0983975	0	0	0	0	0	0.0127249	0.0019847	0.0018923	0.0680018	0	0	3.67E-05	0	0.000267	0	0	0.0176268	0	0.0002247	0	9.20E-06	0	0.0014454	0	0	0.0016965	0	0	0.0071376	0.0025655	0.0059381	0.0039114	9.05E-05	0.0004612	0.0095079	0	0	0.0014331	0	0.0046189
Validation.LLDeep_0029	G83327	49	Control	29	0	0	0	0	0	0	0	0	0	0	0.194806	0	0.0062193	0.0300496	0	0	0	0	0.0046695	0.0009212	0	0	0	0.0198482	0	0	0	0	0	0	0	0	0	0	0.0013903	0	0	0.0013138	0.0013959	0.0027378	0	0	0.0001375	0	0
Validation.LLDeep_0030	G82698	48	Control	10	0	0	0	0	0.0679968	0	0	0	0	0	0.0033035	0	0.0049912	0.0585815	0	0	0	0	0.0002025	0.0001954	0	0.0036327	0	0.0002727	0.0003944	0	0	0.0010116	0	0	0.0008694	0	0	0	0.0010624	0.000538	0.0041251	0.0003198	1.22E-05	0.0013927	0	0	0.0003919	0	0
Validation.LLDeep_0033	G83913	36	Control	14	0.0818701	0	0	0	6.34E-05	0.0015026	0	0	0.0537434	0	0.138635	0	0.000248	0.0311893	0	0	0.0006016	0	0.0006736	6.89E-05	0	0.0362426	0	0.0063996	0	0	0	0	0	0.0048196	0.0038541	0	0	0.0001692	0.0024532	0.0042181	0.0078255	0.0008585	0.0061751	0.0135609	0	0.0016638	0.0001047	0	0.0048967
Validation.LLDeep_0034	G82666	32	Control	37	0	0	0	0	0.117373	0	0	0	0.0752773	0	0.0712126	0	0.0017697	0.088077	0	0	8.23E-05	0	0	2.78E-05	0	0.0001221	0	0.0005492	2.35E-05	0	0	0	0	0	0.000417	0	0	0	0.0001518	0.0010806	0.0003195	6.80E-06	2.59E-05	0.0002695	0	0	0	0	0.0020266
Validation.LLDeep_0037	G82589	46	Control	16	0.0801531	0	0	0	0.228328	0	0.026615	0	0	0	0.152256	0	0.0023035	0.0099843	0	0	8.52E-05	0	0.0002079	0.0002015	0	0.0014257	0	0.0026698	0	0	0	0	0	0	0.0011165	0	0	0	0	0.0321662	0.0036815	3.11E-05	0.0014384	0.0021579	0	0	0.0003587	0	4.80E-06
Validation.LLDeep_0039	G82786	40	Control	56	2.90E-06	0	0	0	0.0005349	0	2.90E-06	0	0	0	0.0003146	0	0	0.0001238	0	0	0.011592	0	0.0412319	0.0019227	0	0	0	0	0	0	0	0.0054131	0	0	0	0	0	0	0	0	0	0	0.0001115	0.0012166	0	0	0	0	0
Validation.LLDeep_0043	G83901	32	Control	47	0.0047169	0	0	0	0.361701	0	0.0809292	0	1.48E-05	0.0004779	0.0286977	0	0.0017667	0.130733	0	0	0	0	7.63E-05	0.001737	0	0	0	1.02E-05	0	0	0	0	0	0.0001666	0	0	0	0	0	0.0004735	0	9.40E-06	0	8.44E-05	0	0	0	0	0.0003547
Validation.LLDeep_0047	G83831	52	Control	13	0.0258353	0	0	0	0.0767975	8.67E-05	0.0288675	0	0	0	0.202633	0	0	0.021648	0	0	0.0001631	0	0	0.0001975	0	0.0052946	0.0056383	0.0070844	0	0	0	0.0001631	0	0	0.0001481	0	0	0.0007925	0.0011318	0.0166728	0.0054401	0.0002238	0.0029446	0.0010653	0	0	0.0003085	0	0
Validation.LLDeep_0052	G84104	51	Control	10	0	0	0	0	0.0119583	0.0010102	0.0256078	0	0.0256686	0	0.0384237	7.25E-05	0.0053963	0.0197843	0	0	0	0	0.004113	0.001821	0	0.0007734	0.0009677	5.91E-05	0.0078683	0	0	0	0	0.0034246	0.0005539	0	0	0	0.0007454	0.0151333	0.0053929	0.0004183	0.0001774	0.0016633	0	0	8.48E-05	0	0
Validation.UMCGIBD00004	G85364	28	UC	2170	0	0	0	0	0.0308816	0	0	0	0.0014103	3.32E-05	0.0369163	0	0	0.0466778	0	0	0	0	0	0	0	0.0120312	0	0.0010374	0	0.0054852	0	0.0020911	0	0.0526627	0.0026037	0	0	0.148048	0	0.0238667	0.0253879	0.0114996	0	0	0	0	0	0	0
Validation.UMCGIBD00027	G85210	51	CD	44	0	0	0	0	0	0	0	0	0	0	0	0	0.0113682	0	0	0	5.04E-05	0	0.0005788	0.0056275	0	0	0	0.0163585	0	0	0	0	0	0	0.0108192	0	0	0	0	0.0265017	0.0326858	0	0.0045489	0	0	0	0	0	0.007207
Validation.UMCGIBD00030	G85128	61	CD	40	0	0	0	0	4.55E-05	0	0	0	0	0	0	0	0	0	0	0	4.49E-05	0	0.0054489	0	0	0	0	0.0214867	0	0	0	0.026296	0	0	0	0	0	0	0.189139	0	0.239731	0	0	0	0	0	0	0	0
Validation.UMCGIBD00032	G85185	30	CD	46	0	0	0	0	0	0	0	0	0	0	0.0183197	0	0	0	0	0	4.59E-05	0	0.0218345	2.11E-05	0	0	0	0	0	0	0	0.0234051	0	0	0.0388391	0	0	0	0	0.0452287	0	0	0.0001085	0	0	0	0	0	0
Validation.UMCGIBD00053	G85199	30	UC	40	0	0	0	0	0.176097	0.0003968	0.0627258	0	0.0001685	0.0007675	0.152545	0	0	0	0	0	0.0021758	0	0.0052683	0.0042801	0	0.0039414	0	0	0	0	0	0.0018848	0	0	0.0027984	0	0	0	0.0054166	0.062903	0.0125926	0	0	0	0	0.0025763	0.0032209	0	0.0079644
Validation.UMCGIBD00077	G85163	55	CD	160	0	0	0	0	0.0019576	0	0	0	0	0.0001407	0.0090804	0	0	0.0298832	0	0	0	0	0.0003686	0	0.0146296	0	0	0.0010858	0	0	0	0.0025368	0	0	3.50E-05	0	0	0.0019824	0.001368	3.00E-06	0.0041579	5.40E-05	0	0.0015724	0	0	0.0005975	0	0.0001533
Validation.UMCGIBD00082	G85387	48	CD	175	0	0	0	0	0	0	0.0954661	0	0	0	0.0478424	0.120123	0	0.0876038	0	0	0.0048629	0	0.0063877	0.0018645	0	0	0	0.0332118	0	0.0038379	0	0.0087659	0	0	0	0	0	0.014614	0	0.040242	0	0	0.0011352	0	0	0	0.0025558	0	0
Validation.UMCGIBD00106	G85419	42	CD	40	0	0	0	0	0	0	0	0	0	0	0	0	0	0	0	0	0	0	0.00042	0.0084234	0	0	0	0	0	0	0	0	0	0	0	0	0	0	0	0	0.113181	0	0	0	0	0	0	0	0
Validation.UMCGIBD00112	G85213	38	CD	625	0	0	0	0	0.148219	0	0	0	0	4.16E-05	0.0026478	0	0.0078872	0.0240243	0	0	0.0001536	0	0.0044611	0.0054373	0	0.0036638	0	0	0	0	0	0.0027311	0	0	0.0158644	0	0	3.18E-05	0	0.0114998	0.0194528	0	0.0032855	0	0	0	0.0037535	0	0.0054838
Validation.UMCGIBD00122	G85171	64	UC	64	0	0	0	0	0.0277341	0	0.074875	0	0	0	0.0177804	0.0003612	0.0004414	0.120117	0	0	0	0	0	0	0.002724	4.98E-05	0	0	0	0	0	0	0	0	0	0	0	0.0003819	0	0.0014411	0.0001215	0	0.0002917	0.0018398	0	0	0.0005259	0	0.0011597
Validation.UMCGIBD00126	G85180	52	CD	86	0	0	0	0	0	0	0.122417	0	0	0.0002807	0.520842	0	0	0	0	0	0	0	0.0269657	0	0	0	0	0	0	0	0	0	0	0	0	0	0	0	0	0	0	0	0	0	0	0	0.0056513	0	0
Validation.UMCGIBD00141	G85369	45	CD	305	0	0	0	0	0	0	0	0	0	0	0.0042142	0	0	0	0	0	0.0023636	0	0.0698201	0.0018469	0	0	0	0	0	0	0	0	0	0	0	0	0	0	0	0	0.0532478	0.0033898	0	0	0	0	0	0	0
Validation.UMCGIBD00145	G85404	43	CD	40	0	0	0	0	1.07E-05	0	0	0	0	0	0.0378419	0	0	0	0	0	0	0	0	0	0	0	0	0	0	0	0	0	0	0	0	0	0	0	0	0	0	0	0	0	0	0	0	0	0
Validation.UMCGIBD00167	G85127	63	UC	280	0.0343283	0	0	0	0.0732549	0	0.0316396	0	0	0	0.0176434	0	0	0.0402604	0	0	0	0	0	0	0	0.0144712	0.0005334	0.0087114	7.62E-05	0	0	0.0007023	0	0	0.0001505	0	0	0	0.005968	0.0256936	0.0129238	0.0005345	0.0010477	0.0212117	0	0	0.0004797	0	0.0046206
Validation.UMCGIBD00208	G85384	61	UC	40	0.107942	0	0	0	0	0	0	0	0	0	0	0	0.0009457	0	0	0	8.50E-06	0	0	0.0001416	0	0.006617	0	0.0025889	0	0	0	0	0	0.0015708	0.0002215	0	0	0	2.55E-05	0.0272224	0.0079353	0	0.0036116	0.0153538	0	0.0086888	0.0011111	0	0
Validation.UMCGIBD00233	G85405	32	CD	45	0	0	0	0	0.134661	0	0	0	0	0	0.0173193	0	0	0	0	0	0.0001719	0	0.0352598	0.0031847	0	0	0	0	0	0	0	0.0506394	0	0	0	0	0	0	0	0	0	0	0.004218	0	0	0	0	0	0
Validation.UMCGIBD00238	G85166	38	CD	305	0	0	0	0	0.0621243	0	0.030159	0	0.0004026	0	0.0974422	0.0101792	0.0004769	0	0	0	0.0036093	0	0.0102953	0.0004662	0	0.0118449	0	0.0576004	0	6.79E-05	0	0.034675	0	0	0.0043127	0	0	0	0.0052571	0.0197672	0.0046731	0	5.28E-05	0.0100025	0	0	0.0001898	0	0
Validation.UMCGIBD00249	G85161	28	UC	130	0	0	0	0	0	0	0	0	0	0.0003844	0.125058	0	0.004572	0.117447	0	0	0.0039698	0	0.0040041	0.0109623	0	0.0024243	0.0048609	0.0147677	0	0	0	0	0	0	0.0018794	0	0	0	0.000251	0.0119263	0.003613	0	0	0.0036518	0	0	0	0	0.0074877
Validation.UMCGIBD00250	G85129	80	UC	2440	0.0241905	0	0	0	0	0	0.110966	0	0	0.0583138	0.035553	0	0	0	0	0	0	0	0.0004748	0.0008027	0.002848	0	0	0	0	0	0	0.0011439	0	0	0	0	0	0	0.0002013	0.0076505	0.0090333	0.0001713	0.0003179	0.0065293	0	0	0.003042	0	0
Validation.UMCGIBD00254	G85122	71	CD	195	0	0	0	0	0	0.0080725	0.0091613	0	0	0.0160421	0.0001084	0	0	0	0	0	0	0	0	0	0	0	0	0	0	0	0	0	0	0	0	0	0	0	0	0	0	0	0	0	0	0	0	0	0
Validation.UMCGIBD00266	G85361	23	UC	435	0	0	0	0	0.260875	0	0.0845149	0	0	7.64E-05	0.0399379	0	0	0.0613325	0	0	0.0001732	0	0.0006021	0.0007182	0	0.0004072	0	0.005661	0	0.0002139	0	0	0	0.0023925	0.0003593	0	0	0	0	0.0024066	0.001321	8.31E-05	9.12E-05	0.0010812	0	0	2.86E-05	0	0.0021702
Validation.UMCGIBD00269	G85379	70	UC	510	0	0	0	0	0.19441	0	0.122971	0	0	0.0002811	0.220273	0	0	0.134067	0	0	0.0012364	0	0.0083669	0.0016787	0	0	0	0	0	0	0	0	0	0	0.004224	0	0	0	0.0079098	0.0174114	0	0	0	0	0	0	0.0090462	0	0
Validation.UMCGIBD00361	G85291	67	UC	57	0	0	0	0	0	0	0.0017939	0	0	0	0.029436	0.0669577	0	0.0107364	0	0	0.0033065	0	0.0031232	0.0001346	0	0.0262004	0	0.0035874	0.0817705	0	0	0	0	0	0.0033134	0	0	0	0	0.101937	0.002482	0.0013978	0	0	0	0	0.0001866	0	0.0103892
Validation.UMCGIBD00371	G85182	28	UC	41	0	0	0	0	1.36E-05	2.37E-05	0	0	0	0	0.166352	0	0	0.0629983	0	0	0	0	0.0057034	0	0	0	0	2.25E-05	0	0	0	0.0266695	0	0	0	0	0	0	0	0.101352	0.0823057	0	0.0155111	0.0464661	0	0	0	0	0
Validation.UMCGIBD00389	G85385	67	UC	220	0	0	0	0	0.159625	0	0.0119021	0	0.0004444	0	0.0243751	0	0.0001549	0.0572178	0	0	1.00E-04	0	0.000215	0	0	0.0018966	0.0004244	0	0	0	0	0	0	0.0012007	0.0008208	0	0	0.0088497	0	0.0157885	0.0057524	0	0.001964	0	0	0	0	0	0.0039799
Validation.UMCGIBD00393	G85340	65	UC	130	0	0	0	0	0.0001091	0	0	0	0	0	0.0893424	0	0	0	0	0	0.0075956	0	0.0211267	0.0061308	0	0	0	0.0036873	0	0	0	0	0	0	0.019523	0	0	0	0.0096122	0	0.0297735	0	0.0013826	0	0	0.0036684	0.0050649	0	0
Validation.UMCGIBD00412	G85401	28	UC	225	0	0	0	0	0.0437212	0	0.037012	0	0	6.54E-05	0.0888601	0.0203366	0.0018181	0.021141	0	0	0.0007092	0	0.0005439	0.0008529	0	0	0	0	0	0	0	2.42E-05	0	0	0.0011499	0	0	0	0.0002046	0	0.0180478	1.90E-06	0.0006287	0.0246933	0	0	0.0087181	0	0.0015078
Validation.UMCGIBD00442	G85230	50	CD	340	0	0	0	0	0.277727	0	0.0026696	0	0	0	0.0680039	0	0.0017392	0.0392611	0	0	0.000437	0	0	0.003892	0	0	0	0.00116	0	0	0	0	0	0	0.0062545	0	0	0	0	0	0.0069723	0	0	0	0	0	0	0	0
Validation.UMCGIBD00458	G85418	44	CD	165	0	0	0	0	0.11614	0	0	0	0	8.10E-05	0.0034214	0	0.0005972	0.125463	0	0	0	0	0.0052833	0	0	0.0228531	0.0152551	0.0060853	0.0447359	0.0001182	0	0	0	0	1.96E-05	0	0	0.0020259	0.0060325	0.0169658	0.0039542	0.0058534	0.0019993	0.0075445	0	0	0.0004914	0	0.0015753
Validation.UMCGIBD00461	G85315	67	UC	40	0	0	0	0	0	0	0	0	0	0.0028061	0	0	0	0	0	0	0	0	0	0	0	0	0	0	0	0	0	0	0	0	0	0	0	0	0	0	0	0	0	0	0	0	0	0	0
Validation.UMCGIBD00485	G85408	36	CD	175	0	0	0	0	0	0	0	0	0	0	0.114689	0	0	0	0	0	0.0008932	0	0.007026	0.0003727	0	0	0	0	0	0	0	0.32101	0	0	0	0	0	0	0	0	0	0	0	0.0096901	0	0	0	0	0
Validation.UMCGIBD00508	G85181	21	CD	40	0	0	0	0	0.126038	0	0.113092	0	0	0	0.0204273	0	0.0001521	0.0759389	0	0	0.0002098	0	0.000455	0	0	0.0217324	0	0.0047139	0.0019478	3.15E-05	0	0.0056279	0	0	0.0004056	0	0	0	0.0020873	0.0033491	0.009988	0.0017593	0.0011676	0.0075835	0	0.0069023	0.0012123	0	0
Validation.UMCGIBD00529	G85117	64	UC	40	0	0	0	0	0	0	0.0471292	0	0	0	0.0661313	0.0169429	0.0006347	0.0550902	0	0	0.0011931	0	0.0082152	0.0019953	0	0.0142496	0	0.0357515	0	0	0	0.0003187	0	0	9.40E-06	0	0	0	0.005605	0.0046203	0.0115064	0.0019253	0.0022542	0.0048231	0	0.0021074	0.01222	0	0.0106311
Validation.UMCGIBD00539	G85373	77	UC	415	0	0	0	0	0.19159	0	0.053484	0	0	0.003707	0.06737	0	0.000244	0	0	0	0.0016076	0	0.0380452	0	0	0.0118195	0.0015541	0.0255717	0	0	0	0	0	0	0.0099283	0	0	0.0256308	0	0.0215073	0.0019737	0	0	0	0	0	0	0	0
Validation.UMCGIBD00588	G85257	68	UC	440	0.0832784	0	0	0	0.031199	0	0	0	0	0	0.161233	0.0017441	0.0002028	0.0323018	0	0	0	0	7.28E-05	0.0008964	0	0	0	0	0	0	0	0	0	0	0	0	0	0	0	0.0023133	0.0009246	0	0.0004125	0.0033516	0	0	0.0002218	0	0
Validation.UMCGIBD00593	G85136	21	UC	40	0.024554	0	0	0	0.288639	0	0	0	0	0.0024617	0.0262906	0	0.0023458	0.166519	0	0	0	0	0	0	0	0	0	0	0.0017964	0	0	0.0002302	0	0	0	0	0	0.0017221	0	0.0069887	0.0036798	0	0.0006365	0.0007743	0	0	0	0	0.0082559
Validation.UMCGIBD00613	G85246	29	UC	40	0	0	0	0	0.0477856	0.0511327	0.0211483	0	0.0028113	0	0.0112253	0	0.0002378	0.0310332	0	0	0	0	0.000244	0	0	0.0052734	0	0	0	0	0	0	0	0	0	0	0	0	0.0014624	0.015619	0.0159318	0.0005368	0.0039356	0.0044192	0	0	0.0001281	0	0.0121397
Validation.UMCGIBD00645	G85245	19	UC	40	0	0	0	0	0	0	0.133004	0	0	0	0.0592698	0	0	0.0038374	0	0	0	0	0	0	0.0047578	0	0	0	0	0	0	0.0007436	0	0	0	0	0	0	0	0	0.0249747	0	0	0	0	0	0.0018804	0	0
[truncated: 618 more columns]
